# Supplementary material for: Covalent Conjugates of Allylbenzenes and Terpenoids as Antibiotics Enhancers with the Function of Prolonged Action
Source: Pharmaceuticals (Basel). 2023 Aug 4;16(8):1102. doi: 10.3390/ph16081102 (PMC10459265; doi:10.3390/ph16081102)
Supplement: Supplementary file 1 [file pharmaceuticals-16-01102-s001.zip]

Archive with 1 entries (1 files):
- pharmaceuticals-2510116-supplementary.pdf
